# Supplementary material for: Cassava Breeding and Cultivation Challenges in Thailand: Past, Present, and Future Perspectives
Source: Plants (Basel). 2024 Jul 10;13(14):1899. doi: 10.3390/plants13141899 (PMC11280297; doi:10.3390/plants13141899)
Supplement: Supplementary file 1 [file plants-13-01899-s001.zip]

Archive with 1 entries (1 files):
- plants-3055657-supplementary.pdf
